# Supplementary material for: A 3-gene signature comprising CDH4, STAT4 and EBV-encoded LMP1 for early diagnosis and predicting disease progression of nasopharyngeal carcinoma
Source: Discov Oncol. 2023 Jul 1;14:119. doi: 10.1007/s12672-023-00735-x (PMC10314886; doi:10.1007/s12672-023-00735-x)
Supplement: Supplementary file 3 — Supplementary file3 (xlsx 89 KB) [file 12672_2023_735_MOESM3_ESM.xlsx]

## Sheet: Suppl Table 2
Supplementary Table 2. Genes extracted by linear regression
Cluster	Symbol	Early stage				Late stage
		T1N1M0	T2aN2M0	T2bN2M0	T2bN2M0	T4N0M0	T4N0M0	T4N2M0	T4N2CM0	T4N2CM0
I	HLA-A	0.711883	0.908431		1.36528			0.293538	-2.22026	-0.251616
	Transcribed locus	-0.480514	2.31915	-0.720248	0.943851			-0.588561	-2.83598	0.581865
	CCL25	0.871413	0.843185		0.146541	-5.36867	-1.74117			0.125925
	UBE3A	0.162926	-0.311009	1.77169	0.539125	-3.93385	0.565218	0.0481274	-0.413655	-0.033801
	PAX6	1.04336	0.955501		1.68307	-2.5725	-1.18199		0.544272
	PRKD1	0.36906	0.217708	0.598267	0.66841	-1.22611	-0.388876	-0.346241	-1.07852	-0.225752
	KLF4	0.0128787	1.04787	1.17661	0.0922264	-0.713817	0.489134	0.385103	-0.539787	-2.39006
	C2orf43	-0.115567	-0.741241	3.97789	-0.318602	-2.22552	-2.11384	-0.294098	1.76082	-0.260397
	Transcribed locus	0.331102	0.667519		1.99756		-5.09059	-1.17463		-0.491529
	GRIK4	1.18955	-0.0953225	1.47386	0.150379		-0.448922	-0.205584	-1.89434	0.310188
	KIAA1430	2.11926	2.51886		-0.499975	-0.140784			-0.544777	-1.35419
	NFYA	0.254596	1.1907		0.593743	-0.319153		-0.730833		-0.912284
	ITFG3	1.30503	2.30496		-0.0920368	-0.759857			-1.63305	-1.02912
	PTCD2	-0.0452452	0.0974334	2.50467	-0.632221	-0.935908	-0.632095	-0.0758511		-0.802817
	STAT4	1.11955	-0.427894	1.18861	0.835156	-2.46499	1.36771	-0.939068	-4.57278	-2.30673
	MCPH1	0.201955	0.826132		1.15645		-0.729504	-0.476105		-0.565954
	WDR47	1.4811	2.16506	2.60565	-1.23471	-3.26096	-3.23373	0.219706
II	TLR3	-0.712622	0.109693	-1.959	0.315503	0.250947	0.572876	0.283345	1.78332	-0.0366343
	KIAA1199	-1.94985	-0.303629	0.880348	-0.670544	0.47439	0.719539	0.724827	0.737799	0.266732
	LONRF1	-0.714348	-0.751035	-0.632639	0.187118	4.05346		-0.823684	2.19544	0.38033
	SLC7A2		-0.462396	-1.26473	0.253833	3.0476		-0.0229046	0.964038	2.11211
	ADCK4	-0.300915	-0.293561	-1.08914	-0.470798	0.431002	0.358123	0.248511	0.752452	0.981118
	ORC4L	0.604659	-0.580508	-0.151918	-1.8416	0.581372	1.41076			0.379664
	ANXA1	-1.39447	-1.18343	-0.575953	-1.50399	3.37445	-1.61615	0.522772	1.34405	1.80221
	MT1M	-0.306335	-0.351614	-1.2362	-0.395959	0.392459	0.345552	0.395964	0.880164	0.896345
	SLC26A1	-1.30879	-0.826352	-1.75935	0.138522	1.8255	1.06244	0.329279	0.174414	0.586492
	RFX5	-0.630661	-0.709955	-2.18268	0.308057	1.65863	0.499117	0.493989	1.61858	1.32384
	NBS1	0.607849		-1.46253	-0.652531	1.1211		0.810922		0.185843
	PHKG2	-1.6081	-1.59534	-1.29522	0.878269	0.715624	-0.84661	0.855041	0.562754	1.63853
	CTBP1	-0.0520426	-0.12985	-1.09241	-0.586346	0.374865	0.691986	0.54719	1.02884	0.645884
	HMGB3	0.140976	0.0687801	-0.785581	-1.90427	0.419849	1.01484	0.843745	0.374524	0.639699
	MEIS2	0.0446033	-0.286786	-1.64352	-0.0500675	0.301639	1.23845			0.373557
	MT1G	-0.326236	-0.512278	-1.51591	-0.481218	0.556391	0.204611	0.449962	0.849842	0.873165
	Transcribed locus	0.127317	0.106409	-0.588722	-1.79839	0.484029	0.818753	0.8779	0.225118	0.408094
	WDR7	-0.478611		-2.93479	0.462195	-0.0965393	0.037231		3.83593
	ETFA	-0.222827	-0.127307	-3.07148	0.602033	-0.896374	1.85809	1.27716	0.978496	1.03488
	TUBA3	-0.292009	-0.25716	-1.5787	0.0947271	0.831278	0.542449	0.602459	0.905037	0.68985
	PLOD2	-0.807982	-0.911506	-3.2275	-0.0716673	0.561267	-0.0738283	1.03513	1.22177	1.28611
	Transcribed locus	-0.382459	-0.551478	-0.87775	-0.0273951	0.366252	0.713634	1.01391	-0.0490646	0.748128
	Transcribed locus	-1.21114	-1.25181	-4.06558	-0.397315	0.0325943	-0.610394	0.836627	1.24562	1.37973
	LEPR	-0.397059	-0.26404	-1.48136	-1.45123	1.1377	0.902728	0.432168	2.1405	0.874418
	SDF2	-0.839525	-0.886025		-0.114024	0.2487		1.03087	0.610135	0.506214
	CYR61	-0.704433	-0.690164	-1.92047	-1.21441	1.21763	0.440897	0.440216	1.35091	1.12112
	Transcribed locus	-0.656204	-0.73762	-2.45978	0.441193	0.711226	0.0322176	0.514719	0.629171	1.52861
	PIAS2	-0.716282	-0.836173	-2.59037	-0.215052	0.512504	-0.308952	0.955976	1.30637	1.19753
	KIAA1217	-0.0675909	-0.879389	-0.523425		2.56795	1.27482	3.12353	0.60988	-0.169053
	FUSIP1	0.383611	-0.598569		-1.48717		1.31034	1.19105		-0.512039
	MS4A1	-0.44022		-2.22031	0.329742	1.03611		0.0732253	1.49019	0.791512
	SEC22B	-0.155512	-2.21905	-0.304928		1.23396		0.916378		-0.0982926
	TFAP2B	-0.178059	-0.497649	-0.731744	-0.493657	0.89126	0.138941	0.484554	0.845192	0.735868
	Transcribed locus	-0.541117	-0.760729	-1.17157	-0.0546894	1.72725	-0.824346	0.355172	0.924552	1.07321
	CYR61	-0.616319	-0.540523	-1.57512	-1.39395	1.19828	0.536634	0.380075	1.25042	1.13418
	MRPS27	-0.432566		-1.78669	0.751553	1.21411	0.304021	0.413369	0.637979	1.29683
	CCNE2	-0.387265	-0.422665	-2.46748	0.35212	0.978452	0.204592	0.701382	0.698081	1.49178
	KIAA1212	-0.829098	-0.107841	-0.92622	-0.133341	1.00704	0.194199	1.35181	0.372243	0.931608
	ELP4	-2.19182	-2.42924	0.645428	1.6402	2.24382	1.24981	0.355942		4.16804
	Transcribed locus	-3.23605	-0.162866		-0.00661519	-1.89538	0.0748555	0.545759	3.64559
	FLJ34077	-2.48885		-2.61259	-1.34707	2.32235	1.00918	0.138355	0.538709
	RUNX1T1	0.964836	-3.47682		-0.0332799		0.713056	0.38522		0.968931
	Transcribed locus	-2.09399	-0.0468174	-3.74544	-1.1697	2.23273	1.54683		-0.114971	0.243606
	INTS7	-1.33875	-0.105534	-2.07224	0.465712	1.73212		-0.166526	1.59228	0.760761
	Transcribed locus	-0.183296	-0.398289	-1.22332	-0.238055	0.617821	0.242717	0.281935	0.827929	0.851977
	TCRIM	-0.351705	-0.323132	-1.69634	-0.513919	0.529065	0.273489	0.532143	1.12984	1.24051
	OPRS1	-0.228547	0.213535		-1.98136	1.06676	0.083988	0.0362288	1.64603	0.0662739
	CYFIP2		-1.08712	-0.224195	-0.249869	1.10345	-0.13587		0.871342
	RNF13	-1.11442	-0.223632		-0.0958805		2.0951	0.307343		0.503511
	FLJ13611	-1.16515	-0.25928		0.0369656	1.57111		-0.0497249	0.912503	0.302153
	Dlc2	-0.360231	-0.424873	-1.54062	-0.30799	0.347287	0.388433	0.553425	1.04007	1.12855
	WWC2		-0.422	-0.981433	-0.45974	1.63585	2.52207	1.13317	0.521521	-0.17093
	FGFR3	-0.231992	-0.194276	-2.34801	0.915359	0.531203	0.657179	0.490208	0.0731433	2.00631
	GLUD1	-2.69771	-1.53796	-0.955615	0.241519	1.09175	1.38103	0.823626	-0.249427	1.69348
	HRG	-0.145756	-0.0753356	-1.32977	-0.492562	0.42624	0.612773	0.231985	0.984883	1.03651
	AREG	-0.339856	-0.394003	-2.01061	0.130598	0.843885	-0.103954	0.725771	1.3938	0.988428
	MT2A	-0.340783	-0.286486	-1.39165	-0.331238	0.494055	0.462837	0.492552	1.01793	0.872821
	MGC16121	-0.124381	0.514972	-2.40548	-0.0850575	1.03592	-0.0419825	0.0263842	0.811254	1.18796
	NIPA2	1.21452		-2.28809	-0.409716	-0.668455	0.99493	0.595653	1.47886	0.828669
	MAP3K3	-0.46359	-0.221979	-1.73971	0.461918	0.839634	0.0372463	0.717311	0.446581	0.900146
	SPTAN1	-0.365524	-0.364936	-1.3842	-0.381306	0.28309	0.312517	0.4724	0.780902	0.994596
	ANKRD16	0.239421	-1.99621		0.100357		0.728037	0.377022	1.21791
	COL5A3	-0.0108469	-0.215869		-1.20308		1.45416	0.354226		0.103207
	SULT1A4	0.633197	-0.508524	-2.95609	-0.848702	-0.386101	2.70309	0.307503	1.91895	-0.440725
	SEMA3C	-0.731236	-0.845098	-1.81129	0.0876028	0.111507	0.639117	0.712825	0.877869	0.423651
	TUBB6	-0.200255	-0.183105	-1.91949	0.151143	0.763958	0.816121	0.504754	0.90089	0.793106
	EBPL	-0.528394	-0.956524		-0.373892	0.568492	-0.128072	0.183103	1.28202	1.82168
	Transcribed locus	-0.500472	-0.507826	-1.85222	0.156584	1.4798	0.204752	0.0397504	0.624369	0.968436
	AMIGO2	-0.0400034	-0.445362	-2.80081	0.449938	1.70635	0.104864	0.415954	1.01009	0.551018
	XRN1	1.72481		-2.68054	-2.74811	1.18199	0.456055		1.99054
	CDK5RAP2		1.76809	-3.49696	-0.961064			0.0401851	4.43308	1.25261
	DKFZp547C195	-0.0548549		-3.91318	-1.15906	2.47545	0.133442		0.484073
	ELK4		-0.456901	-0.778592	-0.218506	0.332752	-0.033024	0.468795	1.34911	0.644062
	NID	-0.769345	-0.737999	-0.547838	-0.244173	0.546473	0.726792	-0.0285605	1.01332	0.608325
	JDP2	-0.575073	-0.428264	-1.69211	-0.663857	0.356627	-0.000194857	0.664279	1.2853	1.16995
	TNC	-0.375335	-0.373311	-1.45209	-2.67878	1.31479	1.11989	0.483566	2.56537	1.05565
	CYR61	-0.563769	-0.404907	-1.17916	-0.499036	1.19718	0.404241	0.252249	1.28542	0.754297
	CXCL2	-1.0581	-1.06784	-2.27361	-1.551	0.922985	0.678409	-0.498902	1.2079	0.772256
	IMAGE:3616855	0.0747567	0.0560052	-2.23512	-0.0707859	0.562532	0.312712	0.294257	1.55278	0.656295
	NDRG3	0.286299	0.0370299	-0.849061	-1.86267	0.609888	0.828665	0.964147	0.418274	0.646899
	ODC1	-0.484666	-1.64505	-2.32912	0.264718	0.452164	-0.660847	0.31582	1.42357	1.23099
	GNAS	-0.427685		-4.06487	0.592349		2.38801	0.970322	0.618792
III	PGAM5	0.803203	-0.622838	-0.621461	-1.02077	-2.63676		0.0996266	0.770194	-0.0550791
	NBPF1	-0.0293835	-0.448951	0.225545	-1.7488	-0.484591	-0.681617	-0.484926	-1.16382	-0.00111241
	FLJ43950	-0.164669	-0.259294	-1.80177	0.183304		-1.77499	-0.873079		0.204617
	Transcribed locus	-0.026572		-0.217935	-0.52867		-3.93475	0.108952		0.180423
	Transcribed locus	0.00152298	-0.381955	-0.683338	-0.00744818	-2.60073	-0.512561	-0.812732	-0.430829	-0.0137662
	GLS	-0.365564	-0.0720933	-1.35289	0.582006	-1.57275		-0.811297		-0.0762937
	TUBA2	-0.556124	-0.32628	1.01636	-1.57376	-0.31641	-0.662223	-1.24955	-0.183409	-1.53135
	SCD	-0.6398	-0.443875	0.34333	-1.90609	-1.31557	-0.526681	-0.203087	-0.633054	-1.05478
	GIT2	0.140089	-0.463303	-1.4405	0.113625	-1.22708		-0.652069		-0.189303
	Transcribed locus	-0.674561	-0.0333236	-0.437509	0.0567658	0.157039	-0.368623	-0.861801	-0.276274	0.0030595
	Transcribed locus	-0.317227	-0.821604	0.0799401	0.192932	-0.950055	0.370311	0.136459	-1.11067	-1.05321
	GALNT3	0.120058	-0.113961	0.789841	-2.68458	-0.784215	0.0925001	-0.459838	-0.89816	-2.37422
	NDUFS4	-0.300525	-0.852669	0.174155	-0.185926	-0.489715	-1.02474	-1.04567	1.33132	-1.59147
	Transcribed locus	0.134948	-0.745117	-0.560144	0.108353	-0.405194	-1.59493	-2.59958	-0.599659	-0.190674
	Transcribed locus	-1.83039	0.712344		-0.152059	-1.13764	-1.32082	0.25797	-0.289976	-0.355454
	RHBDD2	-0.241568	-0.155454	0.189274	-0.820511	-0.74061	-0.345124	-0.08926	-0.515541	-0.315782
	SETDB1	0.172808	-2.02359		0.49702	-0.806939	-1.43415	-0.909962		0.0216505
	LOC388323	-0.114899	-0.196823		-0.652129	-1.52204		-0.179987	-0.00827591	0.0623962
	WDR27	0.0459942		-0.642313	-0.993656			-0.172452	-1.68713	-0.199943
	Transcribed locus	-0.507345	-0.086329	-0.625922	0.188778	0.301374	-0.531311	-0.837812	-0.165578	0.0132754
	SLPI	-0.255708	-0.206951	0.263929	-0.927929	-0.954207	0.383881	-0.339477	-1.24182	-0.638431
	YLPM1	-0.121093	-0.834384	0.0740178	-0.238642		-0.369484	0.0596246	-0.531837	-0.652938
	TMEM107	0.191049	0.162216	-0.659154	-0.747374	-1.02764	0.161051	-0.0042102	-0.663922	-0.161352
	PPARD	-0.187786	0.0209378	-0.533134	-0.952039	-1.30887	-0.140237	-0.0944821	-1.44203	-0.149723
	ADRA2C	0.182492	0.0557236	-0.066861	-1.64172	-0.537257	-0.261992	-0.084394	-0.788883	-0.276382
	TncRNA	-0.182125	-0.0230537	-1.0301	0.109572	-0.426619	0.18971	-0.674522	-0.586233	-0.321761
	FKBP1A	-0.330732	-0.391409	0.832725	-2.48517	-1.40095	-0.714207	0.299947	-2.44305	-1.13535
	Transcribed locus	-0.645101	-0.313763	-0.297621	0.108337	-0.314918	-0.422218	-0.767688	0.176578	-0.0438316
	PDSS1	-0.906911		-1.2663	-0.0698983	-3.41705		-0.580937	-0.696033
	FABP5	-0.144426	-0.090006	-0.606684	-0.760892	-0.430409	-0.279324	-0.233844	-0.433719	-0.527089
	PAGE4	-0.264522	-0.418008	-1.23311	-0.226093			0.0735321	-1.78764	-0.494218
	CXORF24	-2.60834	-0.0501094	-0.955749	1.75281	-1.83415	0.15122	-0.638062		-0.324479
	INADL		-0.892589	-0.302325	-0.154447	-0.407064	-0.713286	-0.07467	-0.524845	-0.732951
	CNR2	-0.353843	-0.192031	1.30866	-2.03527	-1.54071	0.131874	-0.121384	-1.75971	-1.73018
	FLJ43440	-0.119111	-0.172747	-0.0296059	-0.871745	-0.82353	0.00733203	-0.0757229	-0.643308	-0.77426
	Transcribed locus	-0.461677	-0.419152		-0.406182	-1.93019	-0.0417185	0.502697		-0.200788
	Transcribed locus	-0.311926	-0.0713754	-0.898113	-0.357628	-1.63306		-0.220986	-0.288566	-0.197757
	Transcribed locus	-0.98465	-0.392537		-0.0520569	-0.696649		-0.530145		-0.397854
	Transcribed locus	-0.892486	0.209378	-0.844082	-0.119018	-1.54357		-0.301979	-0.126559	-0.302318
	NR2F2	-1.02008	-0.679955	-0.895598	0.363747	-0.401155	-0.416922	-1.17432	-0.303674	-0.422055
	NDUFA12L	0.339397	-0.121234	0.77533	-2.04989		0.989605	-0.790956		-1.53463
	C4orf28	-0.215604	0.39336	-0.588478	-0.679805	-1.13851		-0.364968	0.170945	0.107891
	EIF4EBP1	0.189924	-0.295866	-0.74958	-0.424719	-1.48125		0.0409708		-0.329627
	SPRY3	-2.03203	-3.58013	2.1032		0.203516	-4.27689	-2.34435	-0.657872
	PLA2G5	0.490526	-0.0342891	-1.35431	-0.373256	0.161511	-2.33989	-0.0802133		-0.165239
	PSMB4	-0.142952	-0.823463	0.123494		-0.593208	-0.517406	-1.08526		0.29143
	PCBP3	0.11783	-0.337806	-0.383129	-0.525196	-0.389287	-0.531813	-0.142236	-0.631336	-0.519682
	SLC25A11	-0.0769293	-0.00138337	0.0826911	-1.21087		0.0907161	-0.019536	-0.699762	-0.798028
	DKFZp686O1425	-0.580645	-0.605086	-0.404718	-0.850475	-0.824102	-0.820981	-0.178626	-0.641345	-0.708438
	MAF	-0.322335	-0.211531	-0.396786	-0.379411	-0.973438	0.144332	-0.282103	-0.986117	-0.436086
	RHPN2	0.292318	0.276404	-1.00704	-0.734517	-1.01401		-0.13654	-0.29679	-0.129986
	LOC440456	-0.290136	-0.107471	-0.258138	-0.76032	0.143904	-0.956634	0.302782	-0.607214	-0.825864
	SOX6	-0.485315	-1.74954	0.256582	0.566384	-2.55809	-4.60166		1.31043
	LRRC8A	-0.143578	-0.234832	-0.0245006	-1.29617	-0.902196	-0.229983	-0.192186	-0.874398	-0.61959
	RARA	-0.336019	-0.0435952		-0.510731			-0.622964	-0.466676	0.0151558
	TMEM136	-0.747234	-0.233648	-0.319376	-1.23585	-3.98594	0.660836	0.343871	-0.429004	-0.40372
	ABC1	-0.657727	-0.145308	-0.939732	-1.26623			0.167179	-0.5288	-1.98927
	TncRNA	0.0967405	-0.0366309	-1.06662	-0.0687822	-0.107672	-0.10192	-0.375546	-1.01084	-0.411674
	AKR1C2	0.33631	0.29488	-0.238114	-1.42073	-1.34644	0.322105	-0.496752	-0.815308	-1.06428
	ZNF516	-0.0933582	0.126916	-0.457051	-0.697434	-1.00007		0.054909	-1.21544	0.0359207
	DCUN1D4	-0.0764204	-0.127055	-0.554674	-1.58631	-0.463364	-0.671635	-0.581557	-0.906751	-0.784189
	ZZZ3	-0.0254114	-0.0570466	-0.872077	-0.282929	-1.34158		-0.290634	-0.0149105	-0.181637
	Transcribed locus	-1.42307	-0.83226	-0.285612	0.572801	-0.762294	-2.40272	-0.295142	-1.05293	-1.04605
	CMAS		-0.212803	-0.061528	-0.908121	-0.280123	-1.68353		0.042793
	SCD	-0.478814	-0.514878	0.102649	-1.56151	-1.46704	-0.792347	-0.292756	-0.744127	-1.29739
	M6PR	-0.476878	-0.300689		-0.257712	-0.617471		-0.25966		-0.133518
	DSCR1	-0.424345	-0.530716	0.907965	-0.981446	-0.920652	-0.0930753	-0.329468	-0.901852	-0.714776
	LOH11CR2A	0.199432	-0.0535405	-0.0772294	-1.18658	-1.11805	0.648081	-0.249153	-0.619093	-0.65232
	COBL	0.215878	-0.766781		-0.50738	-0.0825825	-2.03722	-0.0294937		-0.287073
	Transcribed locus	-0.284053	-0.168308	-0.173204	-0.411017	-0.171027	-0.145316	-0.959948	-0.684906	-0.250568
	Transcribed locus	0.0855037	-0.156576	-0.0100289	-1.06225	-0.718767	-0.792616	-0.133981	-0.857021	-0.0104841
	FUT4	-0.205212	-0.0744985	-0.799738	0.0416029	-0.729816	-1.22831	-0.297926	1.04172	-0.189226
	LRP11	-0.362157	-0.313373		-0.941773	-1.05587	0.270285	-0.0207217	-0.698238	-1.03559
	ENG	-0.586574	-0.276999	-0.577278	0.40715	0.0495786	-0.137774	-0.848019	-0.27994	0.103906
	HES2	-0.431404	-0.209254	0.42916	-0.856933	-1.11325	0.145018	-0.0435621	-0.630311	-1.0433
	BC032431	-0.326832	-0.359367	-0.297248	-0.17354	-0.593287	-0.786423	-0.392099	0.00960788
	CHI3L1	0.171255	-1.63675	-0.144042	0.267537	-1.69843		-0.00145951	-0.408106	0.762186
	IMAGE:4138684	-0.567039	-0.344726	-1.75403	0.469937	-0.483474		-0.647836	-1.28013	-0.227585
	FNDC1	-0.441797	0.262509		-0.764276	-6.73341	1.69954	-1.21946
	EPS8L2	-0.138896	-0.284174	-0.862411	-0.12883	-0.347783	-0.194653	0.154546	-1.18706	-0.280082
	SRD5A2L2	0.329235	-0.0929497	-0.975043	-0.747236	-0.714647	-0.683462	-0.316716		-0.496118
	SULT2B1	-0.132406	-0.0723229	-0.322137	-1.06433	-0.435999	-0.440505	-0.128601	-1.00556	-0.34873
	SH3BP2	0.22211	0.267679	-0.223382	-1.32836	-1.58885	0.332042	-0.426856	-0.827032	-1.13669
	RBM35A	0.132145	0.0493307	0.539365	-1.89642	-1.19665	0.418412	0.301602	-0.491312	-1.45042
	AGPAT7	-0.570444	-0.480479	0.380587	-0.62054	-0.985965	-0.498429	-0.218875	-0.717314	-0.397957
	PRPS1	-0.89769	-0.834826	-1.17042	0.759694	-0.589801	-0.495018	-1.67869	-0.25642	-0.31339
	STOX2	-1.0349	-0.342796		0.595705	0.359604	-0.870131	-0.422118		-0.117692
	FECH	-0.170403	-0.262338		-0.828441	-3.51349	-3.31875	-0.51869	-0.497977	-0.233865
	EDIL3	-1.23537	-0.20084	1.40425	-1.0753		0.783058	-0.68715		-0.825544
	SLC20A1	-0.813591	0.158078		-0.232871			-0.12997	-0.825701	-0.0738131
	PRKACA	-0.354053	-0.446093		-0.342279	-0.0590137	-0.493009	0.113648	-0.991588
	ZNF781	-0.805601	-0.00417588	-0.140068	-0.112273	0.298801	-1.06499	-0.245082		-0.0415361
	C7ORF26	-0.0937002	0.457784	-1.89477	0.34848	0.0996843	0.33524	0.0315371	-1.59147	-0.207057
	PAQR9	-0.0372602	0.0808147	-1.17774	-0.136505		-1.52479	0.0997352	-0.746247	0.0775627
	B3GNT3	0.250794	0.0431366	-0.404393	-0.929644		0.397329	0.290365	-1.60218	-0.813166
	FXYD3	0.105987	0.164058	0.137404	-4.4841	-1.76752	0.613685	0.0956727	-1.03233	-3.40821
	SIAT7B	-0.138531	-0.272511	-0.487598	-0.79318	-1.07988	0.126426	-0.233024	-0.870442	-0.534028
	ZNF713	-0.822975	-0.237708	-0.624506	0.183263	-0.0943035	-0.705173	-1.02488	-0.157559	-0.019339
	C9orf44	-0.442397	-0.45059	-0.0685051	-1.40565	-1.23906	-0.508029	-0.132131	-0.642525	-0.715702
	Transcribed locus	-0.531608	-0.354943	-0.260137	-0.524354	-0.894712	-0.25944	-0.309921	-0.161385	-0.610841
	FAM51A1	-0.26002	-0.105147	-0.139619	-2.88184		-0.264107	-0.479839	-2.13853	-2.34347
	SPRR2C	-0.236935	-0.221748	-1.60633	-2.13519	-2.12215	0.383299	-0.146947	-2.02389	-2.2869
	PIWIL2	-0.129416	-0.0479839	-0.994284	-0.129867	-0.00747946	-2.92627	-0.656101		-0.492716
	NAPB	-0.314001	0.0871689	-1.35773	-0.171303	-0.69352	-0.405689	-0.494384	-0.480772	-0.301913
	PCDH10	-0.216298	-0.0515005		-1.36077		-1.69128	-0.216363		0.349826
	PI3	-0.352356	-0.16851	-1.01922	-1.91061	-3.27668	0.252329	-0.00874595	-3.49215	-3.77035
	GBF1		0.141052	-1.54902	-0.263505	-0.875369	-1.23888		-1.37218
	SF3A3	-0.760532	0.0830139		-0.276325	-0.529584	-1.37837	-0.0499876	-3.22013	-1.06006
	CYLD	0.4168	-2.0208	-1.6402	-0.1917	-2.4695	2.4991	-1.3789	3.2818	-0.9836
	PSPHL	0.220153	-0.367173	0.126402	-1.07669	-0.995489	-0.496151	-0.465984	-1.07667	-2.75422
	PTPN9	0.125602	0.150346	0.406835	-2.06341	-1.139	0.825933	-0.477792	-0.759086	-1.8293
	EGLN1	-0.36534	-0.438895		-0.594777	-3.20171		-0.525743	-0.392162	-0.638342
	CRABP2	-0.0288396	-0.732719	0.130718	-0.515383	-0.227409	-0.1638	-0.433658	-0.971485	-0.198597
	CDH4	-0.955846	-0.733436	-1.50229	0.373219	-0.0449716	-0.900868	-1.26873	-0.693257	-0.63208
	MRPS30	-0.830503	-0.648022	-0.683851	0.465996	-0.219685	-0.288971	-1.39512	-0.0998895	-0.178452
	CRABP2	-0.348974	-0.452411	-0.240151	-3.00055	-2.58304	0.0407114	-0.44614	-2.20023	-2.82513
	HFE	-0.175326	-0.0944474	-0.520687	-0.742138	-1.27748	-0.0457017	-0.271852	-0.427061	-0.417548
	PTGS2	-0.554108	-0.554284	-1.62809		-1.1928	-0.578054	-0.167961	-0.548515	-3.15038
	PIK3R4	-0.387591	-0.316323	-0.182181	-0.275508	-1.07954	-0.374279	-0.134845	-0.72244	-0.462213
	DSG3	0.3727	-0.077	0.7528	-1.2661	-1.3097	0.2475	-0.3961	-1.3446	-3.3963
	TMCC1		0.69368	-1.49003	0.00533261		-0.968046	-0.205283		-0.303389
	MLL2	-0.0647313	-0.551468	-0.862344	0.189063	-0.139995	-2.26713	-1.13297	-1.35426	-0.975862
	MTMR9	-0.473187	-0.136575	-1.20545	0.112917	-0.35607	-1.13206	-0.43243	-0.544329	0.207477
	CSTA	0.144055	0.0813276	-0.278936	-1.19535	-0.998816	0.0598014	0.219581	-0.31177	-0.606484
	Transcribed locus	-0.136382	-0.291007	-1.4051	-0.172717	-2.56575		-0.173719	0.096446	0.38652
	YY1AP1	-0.26129	-0.688111		0.151213			0.121783	-2.78064	0.346785
	Transcribed locus	-0.113869	-0.16455	-0.532318	-0.313639	0.0399913	-0.812832	-0.314967	-0.211822	-0.151882
	TMEM18	-1.11718	-1.96934	-0.389806	0.281698		-2.33454	-0.202239		-0.393925
	UQCRFS1	0.418632	-1.35642		-0.160563	-2.01446		0.381162	-0.487514	0.142045
	FLJ31659	0.0686708	-0.248139	-1.16438	0.157695		-1.20161	0.0585606		0.00671993
	PPM1A	-0.122556	0.107462		-0.961201		-1.11751	-0.136744	-0.631659	0.018424
	RSAD2	-0.456126	-0.648999		0.136342	-0.363454		0.119484		-0.803248
	AVPR1A	-0.550281	-0.00614784		-0.235082	0.0573686	-0.992271	-0.0289813	-0.252757	0.0406019
	LTBP1	-0.679635	-0.59133	-1.27002	-0.070932	-0.305322	-1.3169	-0.632943	-0.775771	-0.233082
	GRIK2	-0.744493	-0.211642	-0.545366	0.197369	-0.311856	-0.230385	-0.943895	0.0994658
	FLG	-0.458273		-0.871168	0.28219	-0.206837		-1.81493	0.449792
	GRM5	-0.282005	-0.0825268		-0.502112	-0.535941	-2.99559	-0.467511		0.143165
	HLA-DRB1	-0.220173	-0.0952742	-0.486314	-0.283652	0.367019	-0.394173	-0.234888	-0.836338	-0.440055
	PRRT3	-0.0497116	-0.28049	-0.269507	-0.566065	-1.43982	0.0600067	-0.49738	-1.2145	-1.1718
	SLC35F5	-0.228192	-0.408162	-0.068408	-1.08056	-0.705067	-0.414323	-0.159167	-0.586433	-0.675278
	PPL	-0.970544	-0.00237535	-0.393555	0.117743	-0.0863011		-0.921945	-1.603	0.633016
	CNTNAP1		-1.85109	-0.396889	-1.1819	-2.52057		0.024597	-1.42754
	SERPINB1	-0.413251	-1.15579	1.2178	-0.750829	-0.95414	-0.105448	0.180908	-1.48271	-1.59736
	SCD	-0.425933	-0.530649	0.0914474	-1.60134	-1.39824	-0.56822	-0.176729	-0.882692	-1.03168
	PPP1CB	-3.85876	-3.89625	-1.97391	-2.74606	-4.34676	-3.91943	-1.08519	-2.57567	-5.25751
	SLC15A2	-0.273831	-0.112668	-1.49028	-4.07925	-3.45271	0.268518	-0.05451	-2.85528	-3.45
	LONRF1	-0.37563	-0.438021	0.733216	-1.40158	-2.3663	0.297529	-0.322321	-2.04122	-1.32515
	MYBL2	-0.516192	0.104447		-0.829299	-0.752603	-0.0515842	0.117058	-1.61558	-1.71765
	DDX10	0.468763	0.243635	-1.85229	-1.23916	-0.807926	-0.277402			-0.899765
	RICS	-0.022327	-0.226319		-1.0806		0.287158	0.341025	-2.75591	-0.531516
	BTG1	-0.817226	-0.794085	0.728696	-0.834978	-0.878071	-0.0153285	-0.0798046	-0.894895	-0.260944
	SERPINB1	-0.968131	-1.12596	0.924157	-0.149104		-0.343463	-0.328097	-1.52085	-1.38026
	CD209	-0.195675	0.31981	0.273752	-1.57662	-4.09845	-0.0596719	-0.0561381	-1.12563	-1.01438
	ITGB1BP1	-0.479219	-0.393312	0.682526	-1.67366	-2.09215	0.694029	-1.01331	-2.59108	-1.97266
	HIST2H2BE		-0.781174	-2.45888	0.117689	-0.715484	-2.95965	-0.451382	-0.0924217	-1.60299
	OCRL	-0.224185	-0.156464	-0.262898	-0.587327			-0.243847	-1.25481	-0.130755
	PIP5K2A	-0.472666	0.0245546		-0.396178	-0.207351	-0.777839	0.156894	-0.765871	0.172752
	PPP2R3A	-0.0639918	0.192763	-1.43227	-1.00502	-1.40597	-1.87019	-0.413275	-1.14899	-1.75587
	VEGF	-0.453918	-0.725526	0.256398	-0.224359	-0.488908	-0.857627	-0.292112	-0.248192	0.0606618
	MUT	-0.0653882	0.0256066	-0.463984	-1.26579	-2.40121	0.212951	0.400717	-1.51307	-0.676599
	MALAT1	-0.115183	-0.436194	-0.822019	0.129138	-0.436677	-1.90291	-1.10659	-1.49604	-0.928542
	GTDC1	-0.47761	-0.580176		0.177103	0.202031	-0.924845	-0.750086	-0.230627
	C20orf62	-1.0631	-0.168879		0.0355872	-0.211776		-0.232032		-0.801524
	C1orf77	-0.0754423	-1.18661	0.0899245	-1.28876	-2.12448	-0.773761	-0.625892	-1.01592	-1.04343
	Transcribed locus	-0.387665	-0.196166		-0.417452		-1.15066	-0.525931		-0.822749
	SFRP2	-1.04054	-0.724864	-1.04921	0.667635	-0.460946	-0.499769	-1.33225	-0.368652	-0.406725
	RAB6IP2	-0.368204	-0.476619		-0.0649449	-0.926166		-0.785211		-0.161729
	PVRL1	-0.780588	-0.334703	0.167594	-0.153119	-0.502371	-0.127398	-0.506203	-0.601594	-0.242754
	RNASE4	1.13124	-0.799092		-1.27119	-0.104943	-1.4407	0.242923	0.99291	-1.29163
	RNF121	-0.0853664	0.0674338	-1.49223	0.270072	0.390148	-1.21522	-0.675445	-0.530608	0.447282
	SPG20	-0.483619	0.036138		-0.67998	-0.162523		0.0395155	-1.46662	-0.0376308
	RPS28	-0.217137	-0.200302	-0.0741384	-0.991109	-0.804768	0.447036	-0.0479325	-0.818572	-0.958395
	KCNH2	-0.418773	-0.43536	-1.17798	-1.45557	-1.9707	0.00781189	-0.248703	-1.69483	-0.35043
	MGC61598	-0.598132	-0.388242	0.611365	-0.860354	-1.15424	-0.92244	-0.314158	-1.54987	-0.516701
	Transcribed locus	0.248991	0.186072	-1.45968	-0.835489	-0.500887	-0.679253	-0.438828	-0.13392	-0.838533
	DPCD	-0.324529	-0.151474	0.51378	-1.69329	-1.08792	0.267734	-0.0401197	-1.15989	-1.45812
	IGFBP6	0.585631	0.025296	-1.54031	-0.557648	-1.0074		-0.134247		-0.367322
	CRHR1	-0.426495	-0.112004	0.167883	-1.39373	-0.503611	-0.352724	-0.427402	-0.589789	-0.52421
	RABEP1	-0.488708	-0.531042	0.291159	-0.804808	-0.920685	0.220929	0.162403	-0.294294	-0.947317
	KIAA1524	-0.789375	-0.127373		-0.0199307	-0.260397	-0.852998	0.0440548	-0.533013	0.211996
	FLJ41603		-1.04223	1.12565	-0.997973	-2.3684	0.267707	-0.337558	0.033894	-0.45907
	ELAC1	-0.223188	-0.244923	0.518895	-1.17123	-1.06099	0.194797	0.183947	-0.938841	-0.89959
	ACAS2	-0.452047	-0.0915588	0.153586	-1.02604	-0.810899	-0.725822	-0.199512	-0.820416	0.00185892
	JUP	0.139572	-0.320948	-0.368323	-0.918062	-0.310198	-0.0011248	-0.0473644	-1.0566	-0.693076
	RFC4		-3.68247	0.211659	-0.0880961	-4.16542	-0.0856243	-0.947918	-4.26677	0.0214816
	SEPT9	-0.331626	-0.253191	-0.408297	-1.15507	-0.659193	0.351788	-0.104961	-1.34449	-0.809551
	SLPI	-0.60097	-0.38425	0.559632	-2.25255	-2.41818	0.757193	-0.668073	-2.71432	-1.99645
IV	LRP1B	1.54789	0.0547486		-0.176984	2.01592		0.104964	0.843961	0.376079
	C4ORF7	0.559404	0.205114		-0.13177	1.14296		-0.206703		0.412342
	ASAM	0.357873		2.2102	0.777152	1.71689			1.07425	1.07297
	PSMB5	-0.142724	0.838318		0.391409	1.46864		0.878351	0.585427	0.590166
	USP38	-0.0689543		0.541017	0.306931	0.484138		0.139416	0.101578	0.286862
	ARTS-1	0.234185		-0.675135	1.22388	1.41475	1.26286	0.0281365	2.03499	0.651109
	FLJ20152	0.0962409	0.0201361	0.485296	0.361474	1.2223	-0.073719	-0.0411748	0.272904	0.133286
	FLJ23228 fis	-0.125845		0.189145	0.551852	0.343605	0.0264484	0.128462	0.185872	0.480919
	TBC1D2B	0.115863	-0.219014		0.813271			0.675577	0.0529291	0.168313
	FLJ10357	0.242042	0.124823	0.318937			1.98769	-0.118201	1.28959	-0.211008
	TUBGCP2	-0.0695319	0.274253		0.565677		1.02041	0.154335		-0.158181
	CYYR1	0.223763	1.0459	-0.543451	0.798252	0.925656	0.952561	0.486733	0.414022	0.905698
	SERPINA4	0.161374	0.514294		0.0259391	0.321955	1.35998	1.20432	0.349863	0.635393
	Transcribed locus	0.165346	0.626924	0.161002	-0.0833064	1.07328	0.0634477	0.0195566	-0.639263	0.499057
	FABP5	0.240561	-0.495126	0.953508		1.88592	-1.37175	0.11557	1.06178	-0.211952
	UBE2D3	0.17144	0.248344		0.304621	0.986145	0.577554	0.458825	0.242234	0.165029
	MORF4L2	0.113978	-0.211132	1.08718	-0.0395453		0.369732	0.0293568	0.046488	0.376291
	TLX2	-0.0299837	0.519482	-0.17719	0.690412	1.92834	0.259245	0.339527	0.259561	-0.122631
	RHOBTB3	-0.0895756	0.277569	0.494273	0.310186	0.697105	0.394368	0.0396903	0.793806	-0.220715
	RAD50	0.665955	-0.0985257		0.276282		1.80218	2.07961		-0.30065
	PMS1	-0.137024	-0.0525117	-0.456026	1.47096		0.210293	-0.0359621		0.500384
	BTBD3	0.297563	0.354222	-0.0967839	0.258723	0.281836	0.22971	0.470211	0.411018	0.52099
	GPT2	0.0387349	0.000102993	0.383229	0.498832			0.345331	0.562383	0.116025
	MSRB3	0.0525933	-0.0683736		1.2834	1.17276	0.571688	1.0774	0.620046	1.05717
	ASH1L	-0.0527531	-0.223002		1.38446			0.792996	0.657975	0.29566
	ZNF323	0.33383	0.564978	0.803293	-0.327512	0.401996	0.0956308	0.136404	0.267099	0.965769
	ARPP-21	-0.15134	0.411743		1.67082		0.27012	1.45735	0.301363	0.47962
	RPL23	-0.208161	0.465849		0.341043		1.4004	0.151596		0.311657
	GZF1	0.281575	0.0837882	0.0869121	1.18214	0.727165	0.792064	0.367657	0.731314	-0.26249
	TOR1A	-0.131077	0.00736785	-0.664315	1.78251	0.638901	1.30333	0.0124645	-0.0936026	0.332886
	COL17A1	-0.222469	-0.127797	-0.930903	2.42162	0.44967	0.419344	0.322198	0.475506	0.631744
	DHRS7B	0.334476	0.580876		-0.171444		0.462409	0.034716		0.283903
	PIK3R4	0.143433	0.144164	-0.0855272	0.686609			0.328688	0.536739	-0.031681
	HIST1H2AI	0.629093	0.623141	1.33862	0.406148	1.39818	1.921	-0.00966264	1.68056	0.306181
	Transcribed locus	0.855474	0.123399		0.159775			-0.440083	2.23174	0.0302828
	GLYATL1	-0.0189029	0.310899	0.196118	0.578715	0.230543	1.19378	0.0554842	0.243344	-0.0499347
	SFRS12	0.216765	0.0249328	-0.180974	0.964597	0.288846	0.343831	0.421025	0.952921	0.17588
	DDEF1	0.141028	-0.111368		0.720933		1.06547		-0.0281295	0.0898012
	FBXW2	-0.613692	0.370352		1.25456	0.740961		0.428143		-0.00267348
	ZNF793	0.304835	1.19573		-0.25727		6.16899	-0.037876		0.582928
	UHRF1	-0.129254	0.14941	1.03194	-0.0200033	0.569154		0.173805	0.163158	0.155318
	ZNF187	0.175945	0.255552	0.466822	0.208107	0.898649		0.282056	-0.044889	0.202689
	USP40	0.168806	-0.156893		0.981462	0.773631		1.16745	0.707936	0.496345
	IFITM1	0.0890245	0.0545325	1.14995	-0.0572974	0.00428258	1.1351	0.744225	0.188764	1.12107
	MGC16824	-0.196584	0.250653	1.29704	0.0315559		0.67273	-8.34e-05		0.259873
	FLJ32218 fis	0.0124877	-0.314637	1.02812		0.489069		0.053274		0.188072
	MYCBP2	-0.00589323	0.308826		0.45274		0.368738	0.469645		0.193187
	Transcribed locus	0.149952	-0.306878	0.622558	0.727501	-0.0230056	0.841894	-0.33874	0.717786	0.329223
	EGFL7		-0.0096111	1.00757	0.0690176	2.27278		-0.13907	0.218824	0.576708
	Transcribed locus	-0.127775		0.50067	0.250974	1.45653		0.279583	-0.198297	0.0519165
	CREBBP	-0.201721	-0.517107	1.71954		1.91011	0.639985	-0.0386109	-0.603197	0.0263774
	ZNF588	0.367233	1.50155	-0.313176	0.790175	1.00438	0.0231795	0.104656	4.45186	0.0111825
	Transcribed locus	0.431623	0.22512		0.0896422	0.435667	0.217444	0.0369816	0.334285	0.115473
	SLC7A5	0.860732	0.835817	-1.1498	1.03495	1.03041	-0.605281	0.164549	1.40902	0.341669
	ALDH3A1	0.345403	0.511696		1.01805			-1.48843	3.13178	0.637266
	ITPR2	0.977466	-0.848777	0.865221	-0.0131756	-0.0744834	2.14458	0.282759
	ASS1	0.614122	0.445442	0.0248861	-0.117148	0.0292563	0.480289	0.118339	0.285606
	Transcribed locus	0.10953	0.533305	0.309952	0.295488	0.855317	0.750418	-0.148644	0.327759	0.299827
	KSR1	0.394185	-0.154042		0.453514		0.0656767	0.369166		0.472549
	KIF26B	0.14591	0.132879		0.485811			0.487917	1.68018	-0.129561
	ROBO1		0.399802	0.969505	0.31147		2.47489	0.368711		0.0846542
	DKFZp667G0214	0.177401	0.177946	0.557353	0.395505	0.602296	0.422742	0.0157385	0.377558	0.25742
	SILV	0.0336202	0.0745143	0.13079	1.08312	0.919387	0.645755	0.0688118	0.946611	0.700356
	KCNMB3	-0.0266185	0.0430547	1.66298	-0.311047	-0.47792	1.42985	0.345393	0.217174	0.355935
	PARVG	-0.261661	0.129079		1.48344		3.49897	0.480527		0.614277
	Transcribed locus	0.231323	0.473323	0.253435	0.415444	0.496769	0.175092	0.633362	0.334297	0.982571
	CAMSAP1L1	0.286001	0.779188	-0.397991	0.190816	0.498997	0.139995	0.354636	0.249584	0.139677
	ALOX5	0.105031	0.46379	0.265341	-0.0141329	0.149579	-0.0377473	-0.126918	0.660633	0.750361
	C3orf58	0.397945		0.00196849	0.351813		-1.45638	3.6149		0.168026
	Transcribed locus	-0.145235	0.0461269	1.25053	0.0406542			0.428418	0.93083	0.433904
	SLC43A3	0.043136	-0.319564	0.624664	0.738373			-0.0106821	1.16231	-0.280646
	SLC45A1	0.348792	0.412449	0.256683	-0.0889745	0.511337	0.428683	-0.395327	0.564432	0.264204
	DLAT	-0.193756	1.25355	-0.458681	0.310777	-0.232486	0.465059	0.609384	0.262237	0.25596
	LIPA	0.0121939	-0.0614747	-0.159318	1.38302	0.36582	0.4489	0.317659	0.957392	0.143554
	Transcribed locus	0.0927872	0.163242	0.686667	-0.0821275	0.856426	0.306429	0.163493	0.395597	0.00350807
	LSM7	0.191735	0.92298	0.106468	-0.330587			0.09599	0.00613855	0.509122
	COL4A5	-0.247349	-0.0247843		1.34274	0.519784		0.485327	0.823843	1.60645
	GATAD2A	-0.32257	1.15672		0.106708	-0.484448	1.49557	-0.337516		0.664581
	OLIG2	0.0426475	-0.183815		1.64303	1.07598		0.0733996		0.428025
	LOC283846	0.26705	0.335381	0.108449		1.10365	-0.165382	-0.274044	0.665159	0.185368
	SRCAP	0.212986	0.0483333	0.040596	0.508699	-0.103047	0.169535	-0.00160227	0.813499	-0.00792449
	Transcribed locus	0.381666	0.119343		0.247079		-0.340779	-0.222591	1.15931	0.320812
	C17ORF27	0.257471	0.225695	0.281104	0.259453	0.0833754	0.408502	0.326636	0.232033	0.315549
	LOC196463	0.0126789	-0.132355		0.833736	1.14276		0.0357148	0.371982	0.20674
	C6ORF152	-0.119053	0.271615	0.423323	0.355474	0.158156	0.252971	-0.210271	0.960594	0.0749759
	FAM82B	0.289926	0.491004		0.319573	2.35726		-0.114979		0.125544
	PLCE1	0.261386	0.823405		-0.245337	1.01267		-0.784963	0.256637	0.626002
	ATOX1	0.260416	0.753305		-0.271421	1.94238			-0.789065	0.397805
	BCAR3	0.429779	0.274191	0.261807		1.51733	0.178281	1.05684	1.0622	0.806451
	SLC6A3	-0.188826	0.639634	-0.104532	0.673181	0.129306	0.988905	0.217885	0.03839	0.168185
	SEL1L	0.325865	-0.0633504	0.253758	0.326179	0.461912	0.186971	0.0900612	0.579874	0.18389
	JMJD2C	0.0956573	0.282239		0.639497	0.8356		0.191906		0.186801
	VENTX	0.0404606	-0.769148	-0.129804	1.86688	-0.747387		0.459297		1.16312
	RPS19BP1	0.267081	0.190983	-0.659261	1.05167	1.40738	0.509072	-0.0158578	1.15378	0.786928
	WDR25	0.177242	-0.162533	1.09668	0.0478119	0.105109	0.375596	-0.305951	0.848487	0.550627
	DNCLI2	0.78968	0.566677	-0.136812	0.230862		0.441372	1.13468	-0.112286	-0.0481176
	PPP1R9B	-0.144877	0.0871124	0.91516	0.210334		0.828304	-0.146017	0.230947	0.114329
	CD47	0.405405	-0.950068		1.17661	1.56841	0.684962	0.488509	0.760231	1.03045
	ZE03F06	-0.317146		0.443679	0.580871	0.844346	-0.47499	0.20424	0.299587	0.649849
	CXORF1	0.295747	0.380191		-0.078647	-0.0804523	0.296767	0.213296	0.487581	0.115147
	ECHDC2	0.154839	-0.0179413	0.419957	0.292594	0.608652	1.10353	0.0893894	0.14479	-0.236789
	UBE2Q2	0.0973382	0.264413	-0.0388346	0.510699	0.269122	0.340763	0.194681	0.122627	0.220222
	GPR109A	0.573216	1.08904	0.596089	-0.436045		2.42137	0.709313	-0.596689	0.5658
	CS0DL007YI24	0.377743	0.342419		0.296597	0.623907	0.325382	0.355184	0.106176	0.127511
	GPR35	0.096055	0.359702	0.322698	0.147553		1.53086	0.15989	0.445832	-0.120003
	PHF14	-0.16349	0.217349		0.688725	1.06633	0.563144	0.21406	0.0467205	0.350708
	GLTSCR2	0.565707	0.485755	0.599474	-0.170816	0.0516187		0.194711		0.930497
	GYPB	-0.224855	0.290111	0.515066	0.296461	0.419605	0.164048	0.840883	0.45022	-0.0314669
	CD5	0.955422	0.359702	0.0662952	-0.189012	0.528194	0.034424	0.570601	-0.140102	0.694025
	GALNAC4S-6ST	0.0188663	0.221592	0.163869	0.403589	0.138958	0.192577	0.0897364	0.602822	0.29461
	KIAA0494	0.902384	0.504756	0.245775	0.128328	0.950761		-0.114866	1.25737	-0.125536
	CD22	0.269603	0.755363		-0.0864023		2.6241	0.335891	2.46079	0.402928
	ANKRD15	0.145514	0.0246198	-0.439928	1.17311	0.641483	0.431506	0.209183	0.16727	0.364823
	AHR	0.180744	0.471631	0.157835	1.44423	0.966489	0.66006	0.307591	1.28557	0.0680663
	GMEB1	0.126468	0.273837	0.284393	0.368984	0.179516	0.486615	0.385034	-0.0849201	0.37352
	ATF1	1.08328	0.0633159		-0.137042	0.459194	0.511997	0.630303	1.72543	0.456429
	SMAD6	-0.00719076	0.0438497	0.608922	0.227844	0.201213	0.519397	-0.0426364	0.286488	0.526555
	ZE16C11	0.269137	0.900329		-0.363901	0.542078		-0.0146005	0.965807	0.250196
	C10ORF86	0.13781	0.144706		0.604291	0.69453	-0.173565	0.411947	0.488339	0.354556
	KLHL20	-0.0135575	-0.182982	0.842002	0.792842		1.11833	-0.253453		0.29246
	SEZ6L2	-0.178527	0.137152		0.972506	0.831219	-0.63163	-0.288053	2.23149	0.0599552
	Transcribed locus	-0.0709461	-0.0713072	0.181657	1.18575	1.21066	0.624333	0.222382	1.21442	1.02194
	NASP	0.558073	0.730342	-0.0705162	-0.172022	1.4709	0.0595031	0.432662	0.677901	0.594727
	GOLGA1	0.24533	0.601505		0.377685	1.27477	0.67447	0.0312622		0.4519
	ATP6V0E		0.947741	-0.164174	0.221786	0.283186		0.30508	1.47623	-0.726594
	ARID2	-0.0877158	0.917866	-0.354356	0.941175	1.00298	0.609615	-0.464343	0.265187	0.23617
	LOC339344	0.316094	0.693955		-0.0103356		1.64392	0.227572		0.112497
	MTRR	0.164273	0.093979	0.932396	0.306112	0.520924		-0.0595411	0.83599	0.367236
	CYP4F3	0.261809	0.337978	0.74275	0.17857			-0.0625233	1.45798	-0.120048
	C20orf179	0.212244	-0.0155675	0.314877	0.348523	1.07255	0.116671	-0.0782192	-0.182524	0.147332
	DAZL	-0.066164	0.0436972	0.339435	0.537995	1.01577		-0.0426539	-0.146321	0.0238342
	TP53INP1	0.397685	0.0158652	-0.105203	0.759254	1.14335			0.289944	0.140122
	C14ORF26		1.57974	-0.669167	0.0439777	5.49376			0.0868425	0.525678
	VAT1	0.150406	0.702449		-0.248176	1.37025		0.102003	-0.136901	-0.0214159
	KARCA1	0.137998	0.0580801		0.559347	0.520093		0.070108	0.966461	-0.0549765
	NDUFB6	0.15036		0.179192	0.953675	2.25145		-0.0938483	0.510136	0.752379
	FEZ2	-0.737247	-0.236116	-0.206629	2.0301	1.92002	0.637022	1.36826	1.30051	1.82499
	BMPR1A	-0.234251	0.406176	0.503613	0.359136	0.902509	0.525259	-0.182318	-0.36085	0.371991
	CAND2	0.704941	0.127849	-0.0116012	0.311373	0.35349		-0.255883		0.7832
	THOC7	-0.154109	-0.084056	1.56175	0.234267	0.747727	0.916165	0.36674	0.275237	0.195422
	A430101B06	0.025761	0.313397	0.510936	0.0803528	0.117746	0.572746	0.143507	0.401642	0.201004
	KIAA1276	0.171396	-0.276355		0.717224	4.03071	3.8964	0.117005	0.311638	0.997816
	DKFZp762N156	0.101468	0.0707856	0.290886	0.938949	0.712734	0.189319	0.613498		0.0418243
	RANBP6	0.885709	0.419946		0.295942	0.637094	1.62799		1.3215
	IMAGE:5019307	0.178006	0.343864		0.19108		-0.130684	0.11175	0.261097	0.741326
	ZC3H14	0.119707	0.19461	-0.46523	0.971393	0.428002	0.35386	0.303013	0.437021	0.535758
	C1orf88	0.0385247	0.342942		0.304223			0.0226235	1.0248	0.176689
	ANXA13	1.17045	0.662236		-0.881491	0.78045		1.05382	1.76071	1.23941
	FLRT3	0.836936	0.79636		-0.370792		1.23451	0.448481	0.447959	0.393995
	ZNF549	-0.114949	-0.0383152	0.42702	0.618732	0.823171	0.296864	-0.0721545	0.304844	0.0415105
	FLT3LG	0.372215	-0.0293246	0.779637	0.288967	-0.456562		0.190118	1.55427	0.0546332
	RFXAP	0.690606	-0.313404		0.364903			0.195504	0.377515	0.291381
	NSMCE1	0.245599	0.328799		0.157952	2.21579	1.40001		-0.16333
	TMEM58	0.0882896	-0.124827	0.564669	0.91294	0.757797	0.286462	-0.0227866	0.718592	0.21946
	FER1L3	0.0570412	0.120294	0.687512	0.350691		1.05826	0.219614	1.47254	0.0571068
	C10ORF49	0.324364	-0.00259807	0.545117	0.0995975	0.783901	-0.0100608	-0.119233		0.411312
	SAMD11		0.323045	0.0989676	0.538707		1.43001	0.0542075		0.316981
	RAB22A	0.544506		-0.16786	0.220096	0.754002	0.656461	0.534251	0.1618	0.607754
	PKNOX1	0.491735	0.436246	0.0508341	0.262569	0.267555	0.0946394		1.31044	0.668324
	HOXB7	0.0578904	-0.000845874	0.659673	0.224674	0.149876	0.769782	-0.0953175	0.315357	0.263084
	AVLV472	0.119336	0.208118	0.447994	0.225237	1.07832	0.174875	0.0428888	-0.0553074	0.179472
	TTC19	0.872574	0.11881		0.600835	0.23381	0.751528	0.457228	0.779069
	ZNF239	0.0688817	-0.107386	0.281537	0.70937	0.137539	0.225426	0.451	0.210758	0.224735
	ITGB8	0.841336	-0.311102	1.00728	0.874835	2.1436	0.697533	-0.160367	-0.298493	1.13337
	ADSS	0.0798753		1.02302	-0.222319		-0.135523	1.55009		-0.150888
	Transcribed locus		0.0720246	0.413573	0.194605	-0.0676519	2.43777		-1.04574	0.130415
	IFITM3	0.134197	0.168727	0.238301	0.283024	0.497759	1.12524	0.506804	0.776918	1.18115
	Transcribed locus	-0.778535	0.595773		2.29837	0.818674	0.273859		1.88413	0.852395
	C3orf63	0.394108	0.617153	-0.512804	0.839512	0.20689	-0.219632	1.20399	0.910858	0.20124
	DKFZp762E1314	0.5057	0.628007		0.12637	1.09873	0.724993	0.669823	-0.555691	0.2097
	Transcribed locus	0.357598	0.102012		0.202088	0.0414487		0.83576	-0.0630466	0.251892
	WSB1	0.168536	-0.164726	0.585277	0.227384	-0.100797		1.12151		-0.130682
	SEC14L2	0.377845	0.228583	0.082115	0.913373	0.620285	0.326972		0.437916	0.0708879
	DKFZp434P0626	1.18927	0.0477751		-0.625029			0.149483	1.18284	0.152402
	FRAS1	0.731363	0.461976	0.278792	0.362854		1.33738	0.58067	0.262348	-0.293601
	Transcribed locus	0.185106	0.447854	0.0883004	0.434828	0.465592	-0.0958537	0.504768	0.303386	0.485952
	TNFAIP8	-0.0791327	-0.112057	0.250408	1.01474	0.126918	0.552258	0.424486	-0.111002	0.225535
	NCLN	0.0265177	-0.37231		1.13397	0.782868	1.17036	-0.239118	0.215178	-0.488149
	Transcribed locus	0.62004	-0.0773522	0.719825	-0.0838538	1.46747	1.42107	0.135094	-0.548416	0.548516
	LSS	0.502696	-0.482882		0.915832			1.55004	1.0877	0.99452
	MTO1	-0.149693	0.864669		0.0718415	0.536384	-0.12929	0.168415	0.388097	0.190522
	PPA1	0.150138	0.125878	-0.102757	0.770948	0.309801	0.672401	0.422304	0.762359	0.394129
	C9ORF102	0.43496	0.44565		-0.12902	0.530202	0.32276	0.193749	0.596717	0.233938
	ASF1B	0.5327	0.200707		0.0134585	0.750765		0.332355		0.422986
	BCLAF1	0.164645	0.500916		0.121701	1.31185	0.312284	0.319272	0.407186	0.228868
	GOLGA8A	-0.109268	0.126986	0.931388	0.330027	0.402432	-0.289213	0.468588	0.56502	0.419237
	EIF2B2	0.0431099		0.744798	-0.121669	0.0660281	0.759384	-0.0836858	-0.0482285	0.938306
	ADCY8	0.300117	0.212579	-0.0374909	0.49698	0.20053	0.30354	-0.0630123	0.562062	0.147745
	METT11D1	0.850675	0.430149	0.902626		4.16052	1.24983		-0.454156	-1.59
	C1QG	0.453348	-0.0190223		0.224662	2.74221	-0.681454	-0.22728	0.776541	-0.12934
	ZMYND11	0.698451	0.201097	-0.0810607	0.163291	0.261134	0.441219	0.505868	0.459489	0.406358
	DKFZp686L14188	0.603156	0.180839		0.185765	1.40406		0.051087		-0.0552752
	SLC6A15	0.905276	1.2919		0.181536	3.93645	1.48236			0.857048
	AGPAT5	0.222924	-0.0328515	1.3476	0.260305		1.26867	-0.151352		0.559248
	SH3PXD2B	-0.00466098	0.251746	0.447705	0.14087	0.541788	-0.0062831	0.102751		0.374261
	SNX24	0.188359	0.459319		0.35263	1.43686	0.139758		0.416489
	NEDD4	0.221896	0.257887		0.805069	0.129847	0.0263695	0.623846	0.954822	0.91722
	CRISPLD1	0.414657	-8.48e-05	0.672451	0.387714	0.0806508	0.410389	-0.15898	1.28065	0.258847
	PLA2G4B	-0.16729	0.153349	0.709694	0.337184	0.426564	0.364568	0.220268	0.196028	0.716747
	PRKWNK3	-0.104719	-0.458043	0.656988	0.802456	2.33425	-0.256925	1.24242	0.269596	0.592017
	VAPA	0.34266	0.400585	0.519346	-0.0355779			0.226133	1.08834	0.463603
	D21S2056E	0.429315	0.230851		0.0156818		-0.000292422	0.562027	0.41311	-0.0540911
	KIAA1505	0.0134437	0.412307		0.764679		0.581178	0.45392	0.727788	0.493859
	Transcribed locus	0.152092	0.418711	0.502213	-0.0193867		0.818671	0.231945		-0.198064
	CDC42EP3	0.205334	0.218453	0.00682086	0.950295	0.538256	0.581809	0.125254	0.248596	0.366534
	PSD3	-0.0126642	0.214188	0.370986	0.271143	0.113367	0.31692	0.0636976	0.229008	0.227862
	GLB1	-0.015545	0.189581		0.49392	1.84443	1.13783	0.363042	1.399	0.194193
	SETD4	0.480165	0.39633		-0.135983		0.309769	-0.138196	1.08964	0.182839
	NFIB		0.105011	-0.219809	0.720321	1.26665	-0.556919	0.595846	0.912233	0.464096
	PRG1	0.0214045	-0.00828077	1.84959	1.16105	3.53065	0.538824	0.656932	2.97845	0.947668
	SAA2	0.533169	0.612147	1.12424	0.473614	1.20005	1.75299	-0.0165097	1.6572	0.41335
	PEMT	0.0912185	0.62703		0.501225		0.897502	0.355921	1.30765	0.489745
	BCL2	0.568749	1.48109		-0.361274	1.48354	0.393364	0.600727	1.21042
	SPIB	0.426782	-0.882393		1.89054	1.36677	1.43965	-0.0526401	2.01893	0.0351507
	MMP9	0.365707	0.133913		0.419994		1.25504	0.576073	0.841129	0.488937
	ZNF395	0.226636	0.819221	-1.16684	1.84682	0.815181	1.05005	1.37737	-0.497752	0.872238
	LOC389844	0.0430667	-0.0663318	0.766108	0.342195	0.276642	0.874162	-0.0241786	0.300011	0.288092
	EDIL3	0.162657	0.160989	0.274918	0.215071	0.369039	1.08655	0.268926	0.534672	1.06593
	NDFIP2	0.0905577	0.471683	1.05178	-0.432707	-0.286112		0.0577225	1.25585	0.191644
	GLCCI1	0.292592	0.274466	-0.344342	0.897264	0.494144	0.490667	0.305936	0.482256	0.0661729
	C10ORF51	-0.040786	0.111068	0.494009	0.229614	0.137595	0.350929	0.184938	0.325342	0.371872
	SEPT11	-0.16572	0.123739	0.419507	0.446326	-0.149407	0.692659	0.125457	0.196372	0.155103
	LOC550112	-0.490869	-0.231369	0.927012	1.15986	1.41472	-1.14411	-0.111599	1.40092	0.612477
	AOAH	-0.0642347	0.715153		0.410065	1.33525		-0.0326443		0.205804
	C1S	0.392127	0.254486	0.178371	1.32022	0.946502	0.565011	0.130129	0.462253	0.981242
	TRPM2	0.139409	0.697619	1.53716	-0.312443	2.55654	0.0425383	0.289712	0.892384	0.298641
	NDFIP2	0.0222154	0.146019	0.108269	0.554985	-0.237101	0.229817	0.493457	0.575871	0.0648254
	SLC29A2	0.23306	-0.230246	-0.18284	1.58121	0.541758	0.54976	0.113757	0.467421	0.897935
	ECE1	0.204427	0.452236	0.0122201	0.122736	0.729534	0.279429	0.133206	0.149385	0.179893
	CYB561D1	-0.338512		1.18915	0.00443445		1.37272	-0.0252903		0.491832
	HRB	0.113608	0.183342	0.234492	0.295608	0.372455	0.436745	-0.0566568	0.272959	0.24668
	MI-ER1	0.408359	0.00765062	0.874808	0.111631	0.439917	-0.121044	0.715715	0.296738	0.265089
	LOC653483	0.147062	0.251577	0.879186	-0.234151	0.59972		0.00895979	0.513513	0.27659
	PHF20	0.948439	-0.14368	0.148983	-0.0731772	0.708802	0.100138	0.582479	0.221436	0.15268
	KLHL7	0.00669838	0.164771	0.397076	0.704745	0.765526	0.683603	0.75238	0.400831	0.32835
	INCENP	0.172543	-0.401739	0.723278	0.302224	0.00578197	0.673837	-0.347652	0.751938	0.0436966
	CS0DK002YD06	0.86656	0.581228	-0.294922	-0.360398	0.381404	0.25187	0.280207		0.0656343
	SET7	0.903051	-0.0266572		0.582634	0.683049	0.724213	1.37065		1.33885
	PREX1	0.402345	0.451574	0.47589	-0.394809	0.623634		-0.0855631		0.453601
	C16orf72	1.10219	0.489751		0.158607	1.73753	0.0485129		0.15669	1.69047
	DCX	-0.106286	0.520507	0.457608	0.333387	0.538758	-0.16547	3.87672	-0.697257
	NCL	-0.349078	0.655427	1.25789	-0.0658146	0.423257	0.085198	0.199294	0.646423	0.37676
	FAM104A	0.195483		-0.103569	0.633903	0.467225	-0.196171	-0.0985706	0.75067	0.488265
	TRIM4	0.541761	0.059876		0.583655		0.982742	1.49041		-0.096578
	CD109	0.0045958	0.498371	0.216148	0.966849	0.765527	0.817613	0.0705525	-0.387541	0.750878
	GNPDA1	-0.0697674	0.425426	0.580182	-0.0403359	-0.275676	0.237856	0.385926		0.455424
	CD22	0.214968	0.506563		-0.0561127			0.094214	1.30547	0.609506
	MAN1A2	-0.188137	0.396081	-0.0135006	0.707465	0.174198	0.407802	0.929418	0.289894	-0.23512
	PALM2-AKAP2	0.166494	0.178228	0.836889	0.689614	1.21211	0.451381	-0.0479727	0.86687	0.719978
	Transcribed locus	-0.0220041	-0.0525162	1.11082	-0.239943	0.0970915	0.941862	0.0464856	0.0437282	-0.0967631
	MTMR4	0.0888872	0.0507567	0.474973	0.249149	0.500199	0.363022	0.0645443	0.67478	0.126639
	NUSAP1	0.592344	0.222536		-0.148645	1.03332		0.115883		0.731904
	C14orf1	-0.0713763	0.256778	0.762996	-0.0468834	-0.703227		-0.206264	1.32246	0.421744
	RPL13	0.399182	0.739283		-0.278217		0.383967	0.272036		0.182703
	CDK10	0.2629	0.210208	0.165377	0.224625	0.263422	0.224021	0.204125	-0.0468822	0.738483
	DOK5	0.451911	-0.235958		0.749287			-0.21464	0.950067	1.06761
	SNX1	0.260379	0.150977	-0.227032	0.949554	0.839023	0.587241	0.0365124	0.351514	0.94743
	DDX5	0.237414	0.205701	0.505487	0.198104	0.511452	0.686623	-0.0422683	0.70577	0.322864
	KCNJ11	0.553971	0.495293	0.327225	0.750438	0.492682	0.879106	0.0549319	0.504375	0.67323
	LYPD5	-0.0747534	0.106442	0.687939	0.404946	0.0147006	0.841148	-0.0912986	0.364718	0.524635
	YME1L1	0.19005	0.172834	0.0209594	0.48613	-0.125905	0.549122	0.379565	0.199504	0.213157
	RPP38	0.219332	-0.0214812		0.53483	0.893323	0.827999	0.219853		-0.0111732
	DTWD2	0.243089	0.342208	-0.20919	0.486114	0.340124	0.373223	0.294987	0.296731	-0.0668662
	C4orf28		0.63901	0.258308	0.413844	3.1797	0.037882	0.058839	-0.0351917	0.173542
	SOD2	0.397516	0.015157	0.266614	1.37172	1.57233	0.817257	-0.39225	1.20381	1.71409
	C1orf84	0.22481	0.20413	0.121858	0.316688	0.952388		0.103637	0.248865	-0.0873921
	VCAM1	1.48794	-0.316634		-0.176379	1.38756	0.379071	0.070452	-0.297328	0.0326497
	TBC1D9	-0.0771185	-0.0397407	0.328336	0.950448	0.56282	0.501046	0.148963	0.652521	0.396046
	MYT1	0.725846	0.435021		0.648045	0.77831		0.483184	1.41516	0.938841
	SCRG1	-0.127243	0.444958	1.19109	0.731205		0.889515	0.340517	1.04341
	SYDE1	0.301093	0.282572	-0.243832	0.631069	0.495247	0.438664	-0.170582	0.217894	0.232833
	PHLDB2	-0.29542		0.784065	0.861649			0.0765174	1.81294	0.0475743
	BDH2	-0.432269		1.06997	0.0707028	0.308772	0.343634	0.563666	-0.102053	0.185597
	ACSL3	0.729907	-0.0610236	1.03487	-0.0909264	0.228107	0.493471	0.951865	0.605429	0.178441
	PPP1R2	0.325897	0.362762	0.817003	0.0177504	0.906228	1.33984	0.0202707	1.37759	0.38362
	TMEM39B	0.661458	-0.192658		0.280521		0.155929	0.307326	0.539121	0.314385
	MAFG	0.828745	0.174079	-0.0998393	0.187909	-0.269639	0.438594	0.23183	1.61866	-0.588289
	Transcribed locus	0.0619173	0.0282953	0.206065	0.508842	0.46307	0.516626	-0.185122	0.288802	0.119289
	PHC3	0.426485	0.608151		0.695979	-0.618933		1.0679	2.77839	0.428961
	KIAA1143	0.665315	0.173513		-0.133928	0.336399		0.856403	0.303753	-0.160205
	BAT2	0.030936	0.206102		0.411398	0.768897		-0.223626	0.517518	0.364883
	LOC644074	0.179792	0.023629		0.429303	0.610201	-0.10974	-0.0805552	0.613626	0.738189
	SULT1C1	0.219583	0.224242		0.184671		0.67291	-0.147555	0.0583479	0.249484
	SPECC1	-0.0325363	0.0786848	0.417969	0.581168	1.67517	0.210385	0.103579	1.15704	0.595273
	C9orf77	0.547103	0.438624	-0.185343	0.214036		0.689254	1.30114		0.873355
	CCS	0.0346035	0.0539217	0.714186	0.121571	0.170984	0.565534	-0.0798711	0.0858501	0.446676
	CST3	0.196084	0.115192	0.471263	0.143088	0.645272	0.548719	-2.11e-05	0.173309	0.453663
	POT1	0.238589	0.298479	-0.0866378	0.487965	0.726659	0.53171	0.335584	0.640863	0.385821
	POLK	0.261739	0.04634	0.311361	0.182516	1.49848		-0.110738		0.0231513
	PPM1K	0.185122	0.0237599	1.00299	-0.10898	0.448448	0.992104	0.0956037	-0.124082	0.360507
	MAN2B2	0.214778	0.159892		0.476421	0.446632		0.221497	0.365348	-0.0278526
	HLA-DQB1	0.638233	-0.0521253		0.293043	1.50921	0.792183	-0.186814	0.118139	-0.133192
	PRPF40A		0.545252	0.406198	0.323106	1.55627		0.898914	1.18689	-0.157586
	ETS2	0.530566	0.447745	-0.551594	0.49559	-0.0999068	0.679642	0.119141	0.31167	0.636926
	CLIC2	0.240765	0.146388		0.461393	1.08806		-0.226642		0.287754
	Transcribed locus	0.879838	0.212965		-0.0284934		0.729152	-0.174803		0.822561
	SLC23A1	0.255463	-0.340128	0.508376	0.418287	0.657156		0.200524		0.0158866
	Transcribed locus	-0.161357	0.213169	1.22282	-0.379921	0.293377		0.092432		0.210597
	LOC387978	0.150829	0.140751		0.429755	0.105764	-0.0214868	0.219269	0.964862	0.0446053
	BUB1B	0.367032	0.0151648	0.187642	0.490129	0.272946	0.497512	0.0393248	0.460467	0.805399
	ZNF558	0.362032	0.175282		0.13594	0.639441	0.578484	-0.0922339	0.425448	-0.130581
	DLGAP4	1.44822	0.0429788		0.402327	1.42132		-0.171426	1.46212	0.854365
	RABEP1	0.546022	0.617036	-0.0497116	-0.0222472	0.34551	0.901582	0.609559	-0.60915	0.872498
	PDZD2	0.00893821	0.53255	0.220853	0.180999	0.73844	-0.344573	-0.213542	0.53859	0.75767
	RBM26	0.0775076	0.255954	0.498584	0.221875	0.384988	0.992486	0.106127	0.142011	0.527651
	SFTPB	-0.0738871	-0.327273	0.871069	0.401556	1.04852		-0.191876	1.78396	0.331001
	ITSN2	0.436094	0.926478		-0.198274			0.137618	1.44002	0.314109
	SDCCAG3	0.114105	-0.10695	0.878505	0.0206353		1.12173	-0.0629864	0.171095	0.18051
	ANKRD26	-0.06812	-0.0966542	0.552678	0.763578	1.30611	0.457965	0.463457	0.452517	0.547516
	CCDC14	0.00801563	0.262573		0.607918	1.32529	1.72688	0.680513	1.45793	0.553611
	Transcribed locus	-0.00297511	0.0788788	0.664206	0.45337	0.22132	0.618697	-0.194289	0.355686	0.446941
	ZNF423	0.181087	0.418766		0.296832			0.160283	0.670843	0.147088
	DGCR6L	0.0181007	-0.00590647	0.920101	-0.106044	0.0803072	0.235167	0.300059	0.0991565	0.511395
	MGC11257		-1.00459	1.15317	0.747013	0.0266928	0.836479	0.995205		0.102482
	TRUB1	0.591863		0.979882	0.346824		-0.0324721	2.32937	0.980424
	COX5A		1.06937	0.3489	0.286794	1.08435		0.0711256		0.787153
	Transcribed locus	1.00472	-0.0472123		0.564455	1.3055	0.28047	0.0942645	0.650058	0.661778
	FLJ14635 fis	0.0484572	0.683183		-0.0819207	0.756442	0.59537	-0.258552	0.964396	-0.138481
	SLC7A4	0.17829	0.143472		0.340302		0.120553	0.0794191	1.27837	-0.0311246
	CHST3	0.0751615	0.366899	0.0043685	1.09291	0.094755	0.269221	0.605863	1.31036	0.79683
	MOBK1B	0.0432701	0.754112	0.121623	0.122861	0.297038	0.535902	0.586569	0.516642	0.152853
	Transcribed locus	0.373476	0.403707		0.291257			0.228727	1.04225	0.153197
	ALS2CR8	-0.0756214	0.299695	0.697522	0.209505	2.84256	-0.14309	0.0530071	0.615779	-0.244664
	SORL1	0.0778887	0.124258	0.51148	0.133058	0.181316	1.12294	0.760361	0.55155	1.17318
	NPHP1	0.724823	0.696008	1.17467	-0.328271	0.86984	0.307963	0.200092	0.59488	1.27884
	POM121	0.264594	0.0355514	0.252849	0.573642	0.0585367	0.538198	0.166949	0.506986	0.229004
	Transcribed locus	0.308985	-0.0182021	0.704703	-0.0430397	0.377046	0.205463	0.258616	0.236147	0.642673
	SMARCA2	0.436114	0.566338	-0.279166	0.221889	0.710636		0.239802	0.022732	0.537571
	Transcribed locus	0.510966	0.149843	0.149337	0.00758827	0.250425	0.328824	0.0678097	0.849499	0.117587
	LASP1	1.01129	1.1946	-0.299093	0.0166685	1.65479	0.911401	-0.142478	1.05088	-0.238763
	Transcribed locus	-0.0109785	0.122511	1.59856	-0.280998	1.86392	0.00503983	0.0741139	-0.175519	0.630831
	TIA1	-1.22965	1.14568		1.1722	3.17283	-1.4365	0.118681	2.232	0.308574
	Transcribed locus	0.677034	0.24795		-0.0402241		0.00883996	0.728842		0.829118
	KCNH2	0.724659	0.427256		-0.386947	0.045906	0.661671	0.227773	-0.00192255	0.5859
	C20orf160	0.0496182	0.723241		0.0788569			0.383843	2.00942	0.576448
	FLJ35348		0.910942	1.18928	-0.578795	1.66743	0.145388	0.299793	0.553623
	ZNF395	0.275139	0.943559	-0.963945	0.742131	1.0107	0.855187	0.286216	0.19066	0.883561
	NSUN2	0.0620036	-0.274314	0.786374	0.708604	0.697117	0.184539	0.178425	0.70121	0.00617687
	FAM84A	0.638397	-0.0239755		0.183064			-0.00847124	0.843851	-0.10212
	SAAL1	-0.116563	0.273675		0.498247	0.914019		0.229243	0.310617	0.274617
	IQWD1	0.536349	0.239361	-0.833623	0.909373	0.621747	0.305867	0.136548	0.470588	0.201122
	TNP2	0.364494	0.338478		-0.0120939		2.17523	0.29291	-0.479581	-0.194511
	RGC32	0.358243	0.353439	0.10997	0.279986	0.661599	0.610615	-0.0811173	0.297101	-0.000350559
	SEC61A1	0.156407	0.145692	0.503743	0.165608	0.427846	0.302471	0.123706	0.12404	0.120215
	FLJ11689 fis	-0.0100639	0.193442	0.315294	0.342616	0.230001	0.524258	-0.0680692	0.231499	0.0707825
	C9orf153		-0.103193	0.958423	0.148762	1.00411	0.0904925	0.251488	1.31087	-0.360802
	RABL4	0.359992	0.104758	0.262804	0.185104	0.421899		-0.104888	0.478508	0.218339
	CCNC	0.408687	0.0392135	0.362534	0.0266025	0.24435	0.666719	0.214211	-0.228994	0.496007
	Transcribed locus	1.4769	1.42926	-0.86446	-0.110086	2.06382	1.40454	-0.365607	1.51116	-0.358171
	CCL27	0.306141	0.123193	-0.144635	0.744761	0.643336		-0.072613		0.26526
	VPS13A	0.121846	0.209152	0.802328	-0.0267395	0.883242		-0.00928336	0.223069	0.288642
	PER3	0.0967649	-0.161918	-0.199804	1.11039	-0.0591867	0.0123948	0.0542972	0.491877	0.482632
	ACYP2	0.0767058	0.345097	0.290932		0.570276	0.0219425	-0.0544967	0.557039	0.156129
	TH	-0.243388	-0.00487046	0.858494	0.54265	0.127584	0.160182	0.123519	1.93554	0.20362
	KLK13	0.265193	0.520024	0.101971	-0.0320073	0.250288	0.852093	0.0877102	0.937687	0.205811
	COL17A1	-0.270394	-0.145627	-1.16971	2.83855	0.248013	0.411512	0.399117	0.544452	0.775997
	NR6A1	0.140248	0.0950249	0.607479	-0.0429398	0.00745017	0.862994	0.371293	0.309269	0.920629
	IMAGE:4791593	0.079684	0.0519258	-0.294343	1.41071	0.566277	0.122205	0.300813	0.0539489	0.376131
	NRXN2	0.330873	0.233813	0.368313	-0.138512	0.0977127	0.128191	0.1745	0.427012	0.230773
	LOC220729		0.252051	0.0755046	0.289158	0.105496	0.355982	0.729883	1.26026	0.532079
	Transcribed locus	-0.0179514	0.0757743	0.434517	1.95228	1.77906	1.49517	0.128034	1.93014	1.98214
	PMS2L4	0.0188999	0.143787	-0.125451	0.816312	0.804347	0.130931	-0.0874048	4.11319
	FLJ31353 fis	0.431175	0.345992	0.393166	-0.0676374	0.234722	0.944108	0.355775	0.199602	0.553093
	GPRASP2	0.365033	-0.0615386	0.421528	0.145592	0.272129	2.253	0.189753	0.849614	0.500371
	Transcribed locus	1.2602	0.192682		-0.210981	0.718711	0.35973	0.223449		0.28411
	PLA2R1	0.394546	0.484399		0.692603		0.30449	-0.246249	0.399309	0.186984
	PLCB1	0.306974	-0.0531049	-0.763465	1.30042	1.0828	0.881846	0.374516	0.84955	0.34557
	Transcribed locus	0.181676	0.425041	1.01589	-0.0921954	0.807736		0.0552013		0.281641
	HNRPDL	0.123288	0.90558	-0.637909	0.413268	0.693023		-0.123288		0.193163
	GOLGA2	0.798432	-0.140033		0.614659		0.869817	0.393133		1.55303
	SATB2	-0.027444	0.292167	1.56993	-0.122998	0.549988	1.01782	0.00326047	0.902039	0.062903
	PRDM4	0.262951	0.535647		0.0255465		-0.162028	0.31653	0.653683	0.184384
	TMEM167	-0.130004	-0.298093	0.967531	0.264284	0.252214	0.371562	0.120033	0.248925	0.249633
	ZNF294		0.414931	0.702256	-0.346441	1.64285	0.316705	-0.238849	0.328473	-0.316827
	MRPS6	0.561986	-0.135463	0.450547	0.355026	0.11577	0.862855	1.02179	0.141876
	BEX2	0.266975	0.307106	0.0516806	0.185761	0.668178	0.375088	0.412689	0.631872	0.452929
	MAGOH	-0.694746	0.210213	1.16172	0.210651	0.0688256	1.32989	0.858125	0.34756	1.12714
	LRP12	1.05778	-0.750404	1.21648	0.457126	0.519513	3.37334	0.176177		-0.112185
	KIAA1715	0.484989	0.462233	-0.158468	0.336993	0.330428		0.367148	0.537892	0.291749
	SMAD1	-0.27617	0.657266		0.343435		0.511004	0.171958	0.622329	-0.0552014
	SYNCRIP	0.691891		0.21672	0.107304	1.20339	0.896188	-0.142137		0.0440853
	VEZF1	0.286676	0.0154075		0.451054			0.00850995	1.3234	0.385221
	PLD2	0.196801			1.25041	1.42125	0.520385	-0.2267	1.97142	1.28884
	RPS6KA3	1.12561	0.659516	0.96985	-0.842262	1.88515	0.353532	0.641662	-0.218633	0.441422
